# Supplementary material for: Electrochemical Behavior of Reduced Graphene Oxide Supported Germanium Oxide, Germanium Nitride, and Germanium Phosphide as Lithium-Ion Battery Anodes Obtained from Highly Soluble Germanium Oxide
Source: Int J Mol Sci. 2023 Apr 6;24(7):6860. doi: 10.3390/ijms24076860 (PMC10095334; doi:10.3390/ijms24076860)
Supplement: Supplementary file 1 [file ijms-24-06860-s001.zip]

Archive with 1 entries (1 files):
- ijms-2310507-supplementary.pdf
